# Supplementary material for: Ribonucleotide reductase inhibitors suppress SAMHD1 ara‐CTPase activity enhancing cytarabine efficacy
Source: EMBO Mol Med. 2020 Jan 17;12(3):e10419. doi: 10.15252/emmm.201910419 (PMC7059017; doi:10.15252/emmm.201910419)
Supplement: Supplementary file 5 — Source Data for Figure 2 [file EMMM-12-e10419-s004.xlsx]

## Sheet: Figure 2A
Source data for Figure 2A and Appendix Figure S6
Time (d)	SAMHD1+/+ vehicle	SAMHD1+/+ ara-C	SAMHD1+/+ HU	SAMHD1+/+ araC + HU	SAMHD1-/- vehicle	SAMHD1-/- araC	SAMHD1-/- HU	SAMHD1-/- ara-C + HU
14		0		0
14
15				0
17				0
42
46			1
49		1
50	1	1	1
50	1	1	1
50	1	1	1
50	1	1	1
50	1
54			1
54
54
54
57
58				1
64				1
64				1
68
68
68
75
75
14								0
14								0
15
17
42					1
46
49								1
50					1
50					1
50					1
50					1
50					1
54							1
54							1
54							1
54							1
57						1
58							1
64							1
64
68						1
68						1
68						1
75						1
75						1
87								1
87								1
94								1

## Sheet: Figure 2B
Source data for Figure 2B and Appendix Figure S7
Time (d)	SAMHD1+/+ vehicle	SAMHD1+/+ ara-C	SAMHD1+/+ HU	SAMHD1+/+ araC + HU	SAMHD1-/- vehicle	SAMHD1-/- araC	SAMHD1-/- HU	SAMHD1-/- ara-C + HU
17				1
19	1
23			1
24	1	1	1
24	1
26		1
26
27	1	1	1
27	1	1	1
27	1		1
27			1
31		1		1
31		1
36				1
36				1
38				1
38				1
24							1
26					1		1
26					1
27					1		1
27					1		1
27					1		1
27					1		1
31
31
36
36
38
38
44						1
30						1
30						1		1
39						1		1
39
43						1
58						1		1
58								1
101								1
106								0

## Sheet: Figure 2C
Source data for Figure 2C
	SAMHD1+/+
Time (d)	Vehicle	Ara-C	dF-dC	Ara-C + dF-dC
9				0
39	1
39			1
41	1
41	1
41		1
44	1
44			1
45		1
45		1
47	1
47	1
47		1
47		1
48		1
48		1
48			1
50	1
51			1
51			1
53				1
61			1
61				1
65				1
65				1
67				1

## Sheet: Figure 2D
Source data for Figure 2D
Time (d)	Vehicle	HU	Ara-C	Ara-C + HU
31	1
32	1
33	1
22	1
33		1
26		1
27		1
54		1
28		1
28			1
40			1
33			1
32			1
28			1
35				1
33				1
36				1
33				1
34				1
25	1
25	1
26	1
27	1
